# Supplementary material for: Sequencing and Analysis of the Mitochondrial Genome of Aedes aegypti (Diptera: Culicidae) from the Brazilian Amazon Region
Source: Insects. 2023 Dec 11;14(12):938. doi: 10.3390/insects14120938 (PMC10744036; doi:10.3390/insects14120938)
Supplement: Supplementary file 1 [file insects-14-00938-s001.zip]

Archive with 4 entries (4 files):
- supplementary_table_3.xls
- supplementary_figure_1.pdf
- supplementary_table_1.xls
- supplementary_table_2.xlsx
