# Supplementary material for: Sequencing and Analysis of the Mitochondrial Genome of Aedes aegypti (Diptera: Culicidae) from the Brazilian Amazon Region
Source: Insects. 2023 Dec 11;14(12):938. doi: 10.3390/insects14120938 (PMC10744036; doi:10.3390/insects14120938)
Supplement: Supplementary file 1 [file insects-14-00938-s001.zip › supplementary_table_3.xls]

## Sheet: Supplementary Table 3
Supplementary Table 3 - Nucleotide distances by Maximum Likelihood Composition
	4	5	6	7	8	9	10	11	12	13	14	15	16	17	18	19	20	21	22	23	24	25	26	27	28	29	30	31
Haemagogus albomaculatus NC057211
Haemagogus spegazzinii NC057213	0.0350233
Haemagogus janthinomys NC028025	0.0367932	0.0379786
Haemagogus tropicalis NC057214	0.0650702	0.0653694	0.0660482
Haemagogus leucocelaenus NC057212	0.0615795	0.0628782	0.062753	0.0752528
Ochlerotatus scapularis NC072177	0.0746041	0.0713892	0.0731307	0.0872823	0.0803398
Ochlerotatus serratus NC072178	0.0717347	0.0692631	0.0679452	0.0844632	0.0800964	0.0538965
Ochlerotatus fulvus MK575476	0.0689197	0.0665839	0.0665697	0.0815524	0.0770651	0.0620317	0.0590602
Ochlerotatus nigrithorax NC054321	0.0646087	0.0620649	0.0631756	0.0799329	0.0759721	0.0605572	0.0557493	0.0566162
Ochlerotatus vittiger NC054326	0.0614928	0.0600003	0.0597537	0.0764729	0.0721936	0.0582205	0.0543161	0.0533281	0.0139338
Ochlerotatus taeniorhynchus MN626442	0.059697	0.0562251	0.058529	0.0724459	0.071174	0.0584041	0.0545017	0.0537771	0.0467211	0.044012
Ochlerotatus fluviatilis NC060639	0.0881198	0.089258	0.0884176	0.0963688	0.0942684	0.0928842	0.0947076	0.0898703	0.0885196	0.0861083	0.0854572
Aedes aegypti MK575474	0.0833662	0.0797776	0.0803919	0.0949068	0.0906673	0.0821635	0.0795364	0.0774644	0.077949	0.0766831	0.0728556	0.100847
Aedes aegypti NC035159	0.0829162	0.079325	0.0799374	0.0944643	0.0900677	0.081713	0.0789433	0.0771616	0.0773563	0.0760897	0.0723982	0.100171	0.000481024
Aedes aegypti OR350416	0.0830388	0.079664	0.0801084	0.0945865	0.0905649	0.082102	0.079339	0.0775477	0.0780131	0.0766043	0.072965	0.1009	0.00102431	0.000603078
Aedes aegypti CM046323	0.08199	0.0782797	0.0788035	0.0935002	0.0887036	0.0808709	0.0781784	0.0766719	0.0770853	0.0755429	0.0717204	0.0993065	0.00288776	0.00240853	0.00277517
Aedes aegypti OM214532	0.0829216	0.0798916	0.079355	0.0939668	0.0881977	0.0821503	0.0785267	0.0770257	0.0781203	0.0765035	0.07282	0.0989193	0.00945634	0.00896461	0.00936141	0.00872061
Aedes albopictus NC006817	0.0881115	0.0874686	0.0853836	0.0968962	0.0938128	0.0939276	0.0911807	0.0886061	0.0861638	0.0834335	0.0828535	0.105311	0.0805798	0.0798331	0.0805027	0.0792249	0.0788691
Aedes flavopictus NC050044	0.0818206	0.0816198	0.0796687	0.0908423	0.0867711	0.0814535	0.0809381	0.079865	0.0747692	0.0728553	0.0736801	0.0945238	0.0741245	0.0734578	0.0741833	0.0727859	0.0737598	0.053361
Aedes galloisi MW465951	0.0723127	0.0735912	0.0728233	0.0835212	0.079655	0.0790643	0.0786937	0.0734134	0.0720889	0.0693558	0.0657969	0.0890149	0.0699693	0.0693009	0.0699605	0.0684236	0.0685981	0.0715426	0.060679
Psorophora albipes NC060641	0.082643	0.0802831	0.0815492	0.093322	0.0879856	0.0827485	0.0771299	0.0808382	0.0757137	0.0726691	0.0710465	0.0991306	0.0870346	0.086432	0.0870305	0.0854433	0.0860107	0.0947998	0.0874289	0.0816312
Psorophora ferox NC060642	0.0845858	0.0829917	0.0836964	0.0958376	0.089455	0.0832352	0.0767461	0.0808999	0.0751309	0.0733024	0.0713248	0.099501	0.0870662	0.0866062	0.0870617	0.0859725	0.0866003	0.0968603	0.0900718	0.0827347	0.0377256
Psorophora saeva NC044658	0.0794522	0.0796902	0.0809522	0.0928018	0.0896331	0.0889838	0.0826832	0.0812311	0.0770951	0.0750229	0.0744695	0.0991583	0.0904668	0.0900932	0.0902574	0.089157	0.0900401	0.0954116	0.0871637	0.0817656	0.0614103	0.0635184
Psorophora cingulata ERR4173077	0.0883371	0.0871141	0.0890244	0.097946	0.0950008	0.0920118	0.0884844	0.0888711	0.086779	0.0844558	0.0806184	0.104328	0.0975366	0.0969389	0.0970837	0.096365	0.0961038	0.101838	0.0948476	0.0888733	0.0692561	0.0715322	0.0750183
Anopheles albitarsis NC020662	0.118528	0.119768	0.118665	0.122968	0.125283	0.126313	0.123368	0.120438	0.120639	0.117596	0.115421	0.131593	0.124282	0.123556	0.124792	0.123137	0.123579	0.127508	0.124176	0.11813	0.120942	0.12263	0.123182	0.124728
Anopheles oryzalimnetes NC030715	0.117826	0.118154	0.117195	0.121842	0.124439	0.125152	0.122136	0.119482	0.1201	0.117208	0.114781	0.130383	0.123054	0.122327	0.12341	0.121762	0.12235	0.126572	0.123352	0.117504	0.120311	0.12158	0.121817	0.123901	0.00530252
Anopheles janconnae NC030717	0.11979	0.119966	0.118909	0.123726	0.125044	0.126979	0.124446	0.121805	0.122589	0.119872	0.11629	0.132116	0.123899	0.123172	0.124565	0.122231	0.123271	0.126379	0.125276	0.120118	0.122184	0.123905	0.122421	0.125572	0.0238866	0.0238241
Anopheles darlingi NC064612	0.118932	0.117214	0.116596	0.121862	0.123219	0.124563	0.12186	0.118317	0.117833	0.114279	0.113242	0.13057	0.121862	0.121134	0.122372	0.120853	0.12192	0.122824	0.12176	0.118189	0.118141	0.121176	0.120602	0.128073	0.0571336	0.056052	0.0580188
Dixella aestivalis NC029354	0.178223	0.180195	0.179174	0.182288	0.184153	0.181429	0.183237	0.181674	0.181655	0.179791	0.179521	0.18651	0.184674	0.184062	0.18528	0.183997	0.183427	0.187427	0.184988	0.181617	0.182641	0.183827	0.185754	0.182886	0.181321	0.179844	0.181448	0.182054
