# Supplementary material for: Sequencing and Analysis of the Mitochondrial Genome of Aedes aegypti (Diptera: Culicidae) from the Brazilian Amazon Region
Source: Insects. 2023 Dec 11;14(12):938. doi: 10.3390/insects14120938 (PMC10744036; doi:10.3390/insects14120938)
Supplement: Supplementary file 1 [file insects-14-00938-s001.zip › supplementary_table_1.xls]

## Sheet: Supplementary Table 1
Supplementary Table 1 - Taxa used in the evolutionary analyzes
Specie	Size (bp)	GenBank ID	Country
Aedes aegypti	16976	MK575474	Brazil
Aedes aegypti	15863	OR350416	Brazil
Aedes aegypti	16790	NC035159	USA
Aedes aegypti	16660	OM214532	Australia
Aedes aegypti	16818	CM046323	USA
Aedes aegypti *	16790	MF194022	USA
Aedes aegypti *	16655	EU352212	USA
Aedes aegypti **	16668	OM214525	Australia
Aedes aegypti **	16664	OM214528	Australia
Aedes aegypti **	16662	OM214527	Australia
Aedes aegypti **	16658	OM214529	Australia
Aedes aegypti **	16658	OM214526	Australia
Aedes aegypti **	16658	OM214531	Australia
Aedes aegypti **	16660	OM214530	Australia
Aedes aegypti **	16790	OM685200	Australia
Aedes aegypti **	16789	OM685199	Australia
Aedes aegypti **	16789	OM685198	Australia
Aedes aegypti **	16789	OM685197	Australia
Aedes albopictus	16665	NC006817	Taiwan
Aedes flavopictus	16060	NC050044	South Korea
Aedes galloisi	16065	MW465951	South Korea
Anopheles albitarsis	15413	NC020662	Brazil
Anopheles darlingi	15395	NC064612	French Guiana
Anopheles janconnae	15425	NC030717	Brazil
Anopheles oryzalimnetes	15422	NC030715	Brazil
Dixella aestivalis	16465	NC029354	England
Haemagogus albomaculatus	15097	NC057211	Brazil
Haemagogus janthinomys	15698	NC028025	Brazil
Haemagogus leucocelaenus	15056	NC057212	Brazil
Haemagogus spegazzinii	15081	NC057213	Brazil
Haemagogus tropicalis	14917	NC057214	Brazil
Ochlerotatus fluviatilis	14910	NC060639	Brazil
Ochlerotatus fulvus	15428	MK575476	Brazil
Ochlerotatus nigrithorax	15943	NC054321	Australia
Ochlerotatus scapularis	14868	NC072177	Brazil
Ochlerotatus serratus	14907	NC072178	Brazil
Ochlerotatus taeniorhynchus	15913	MN626442	Saba Island
Ochlerotatus vittiger	16027	NC054326	Australia
Psorophora albipes	15137	NC060641	Brazil
Psorophora cingulata	14969	ERR4173077	Brazil
Psorophora ferox	15307	NC060642	Brazil
Psorophora saeva	15049	NC044658	Brazil
* Not used in analyses. Identical to NC035159.
** Not used in analyses. Identical to OM214532.
