# Supplementary material for: Sequencing and Analysis of the Mitochondrial Genome of Aedes aegypti (Diptera: Culicidae) from the Brazilian Amazon Region
Source: Insects. 2023 Dec 11;14(12):938. doi: 10.3390/insects14120938 (PMC10744036; doi:10.3390/insects14120938)
Supplement: Supplementary file 1 [file insects-14-00938-s001.zip › supplementary_table_2.xlsx]

## Sheet: Supplementary Table 2
Supplementary Table 2 - Aedes aegypti OR350416 nucleotide composition metrics
Gene	Strand	Start	End	Size (nt)	IGN	Anticodon	Start/Stop	T%	C%	A%	G%	AT%	GC%	ATs	GCs
Genome	-	1	15863	15863	-	-	-	38.4	13.2	39.8	8.6	78.2	21.8	0.0179028	-0.211009
Ile	forward	1	67	67	0	GAU	-	34.3284	11.9403	35.8209	17.9104	70.1493	29.8507	0.0212766	0.2
Gln	reverse	70	138	69	2	UUG	-	42.029	7.24638	36.2319	14.4928	78.2609	21.7391	-0.0740741	0.333333
Met	forward	184	252	69	45	CAU	-	37.6812	15.942	34.7826	11.5942	72.4638	27.5362	-0.04	-0.157895
ND2	forward	253	1275	1023	0	-	ATT/TAA	46.2366	10.1662	36.6569	6.94037	82.8935	17.1065	-0.115566	-0.188571
Trp	forward	1280	1348	69	4	UCA	-	39.1304	10.1449	42.029	8.69565	81.1594	18.8406	0.0357143	-0.0769231
Cys	reverse	1348	1414	67	-1	GCA	-	37.3134	7.46269	46.2687	8.95522	83.5821	16.4179	0.107143	0.0909091
Tyr	reverse	1415	1482	68	0	GUA	-	38.2353	5.88235	41.1765	14.7059	79.4118	20.5882	0.037037	0.428571
COI	forward	1517	3016	1500	34	-	ATT/TAA	39.4667	16.5333	29.1333	14.8667	68.6	31.4	-0.150632	-0.0530786
Leu2	forward	3018	3084	67	1	UAA	-	40.2985	8.95522	37.3134	13.4328	77.6119	22.3881	-0.0384615	0.2
COII	forward	3086	3769	684	1	-	ATG/TAA	38.8889	15.3509	35.3801	10.3801	74.269	25.731	-0.0472441	-0.193182
Lys	forward	3771	3841	71	1	CUU	-	33.8028	14.0845	39.4366	12.6761	73.2394	26.7606	0.0769231	-0.0526316
Asp	forward	3858	3926	69	16	GUC	-	36.2319	11.5942	46.3768	5.7971	82.6087	17.3913	0.122807	-0.333333
ATP8	forward	3927	4085	159	0	-	ATT/TAA	42.1384	14.4654	37.1069	6.28931	79.2453	20.7547	-0.0634921	-0.393939
ATP6	forward	4082	4759	678	-4	-	ATG/TAA	41.2979	16.2242	31.5634	10.9145	72.8614	27.1386	-0.133603	-0.195652
COIII	forward	4766	5551	786	6	-	ATG/TAA	40.0763	16.5394	29.771	13.6132	69.8473	30.1527	-0.147541	-0.0970464
Gly	forward	5554	5620	67	2	UCC	-	37.3134	8.95522	43.2836	10.4478	80.597	19.403	0.0740741	0.0769231
ND3	forward	5621	5971	351	0	-	ATT/TAA	42.735	12.2507	36.4672	8.54701	79.2023	20.7977	-0.0791367	-0.178082
Arg	forward	5974	6037	64	2	UCG	-	37.5	15.625	31.25	15.625	68.75	31.25	-0.0909091	0
Ala	forward	6038	6106	69	0	UGC	-	43.4783	7.24638	39.1304	10.1449	82.6087	17.3913	-0.0526316	0.166667
Asn	forward	6108	6177	70	1	GUU	-	35.7143	10	42.8571	11.4286	78.5714	21.4286	0.0909091	0.0666667
Ser1	reverse	6179	6245	67	1	GCU	-	43.2836	11.9403	32.8358	11.9403	76.1194	23.8806	-0.137255	0
Glu	forward	6258	6323	66	12	UUC	-	42.4242	6.06061	48.4848	3.0303	90.9091	9.09091	0.0666667	-0.333333
Phe	reverse	6322	6388	67	-2	GAA	-	38.806	5.97015	38.806	16.4179	77.6119	22.3881	0	0.466667
ND5	reverse	6399	8138	1740	10	-	GTG/TAA	46.5517	7.29885	32.1839	13.9655	78.7356	21.2644	-0.182482	0.313514
His	reverse	8139	8204	66	0	GUG	-	42.4242	4.54545	39.3939	13.6364	81.8182	18.1818	-0.037037	0.5
ND4	reverse	8213	9553	1341	8	-	ATG/TAA	47.4273	7.68084	30.5742	14.3177	78.0015	21.9985	-0.216061	0.301695
ND4L	reverse	9550	9843	294	-4	-	ATG/TAA	52.0408	6.46259	28.2313	13.2653	80.2721	19.7279	-0.29661	0.344828
Thr	forward	9846	9911	66	2	UGU	-	40.9091	6.06061	46.9697	6.06061	87.8788	12.1212	0.0689655	0
Pro	reverse	9912	9978	67	0	UGG	-	37.3134	5.97015	40.2985	16.4179	77.6119	22.3881	0.0384615	0.466667
ND6	forward	9981	10499	519	2	-	ATT/TAA	46.8208	10.5973	36.8015	5.78035	83.6224	16.3776	-0.119816	-0.294118
CytB	forward	10506	11639	1134	6	-	ATG/TAA	41.0053	15.3439	31.0406	12.6102	72.0459	27.9541	-0.138311	-0.0977918
Ser2	forward	11641	11706	66	1	UGA	-	34.8485	12.1212	42.4242	10.6061	77.2727	22.7273	0.0980392	-0.0666667
ND1	reverse	11733	12680	948	26	-	TTG/TAA	48.9451	7.80591	27.2152	16.0338	76.1603	23.8397	-0.285319	0.345133
Leu1	reverse	12681	12748	68	0	UAG	-	44.1176	4.41176	41.1765	10.2941	85.2941	14.7059	-0.0344828	0.4
rRNA16S	reverse	12707	14063	1357	-42	-	-	43.6256	5.89536	39.2778	11.2012	82.9035	17.0965	-0.0524444	0.310345
Val	reverse	14085	14156	72	21	UAC	-	37.5	8.33333	43.0556	11.1111	80.5556	19.4444	0.0689655	0.142857
rRNA12S	reverse	14156	14943	788	-1	-	-	42.3858	6.72589	38.9594	11.9289	81.3452	18.6548	-0.0421217	0.278912
A+T	-	14944	15863	920	-	-	-	47.8	4.8	45.7	1.7	93.5	6.5	-0.0224599	-0.476923
PCGs	-	-	-	11157	-	-	-	44.0441	11.7863	31.7558	12.4137	75.7999	24.2001	-0.162114	0.0259259
1st	-	-	-	-	-	-	-	37.1067	11.2127	32.6163	19.0643	69.723	30.277	-0.0644042	0.259325
2nd	-	-	-	-	-	-	-	46.4372	18.7685	20.812	13.9823	67.2493	32.7507	-0.381048	-0.146141
3rd	-	-	-	-	-	-	-	48.5883	5.37779	41.8392	4.19468	90.4275	9.57247	-0.0746357	-0.123596
tRNAs	-	-	-	1491	-	-	-	38.8	9.1	40.4	11.6	79.2	20.7	0.020202	0.120773
rRNAs	-	-	-	2145	-	-	-	43.2	6.2	39.2	11.5	82.4	17.7	-0.0485437	0.299435
